# Supplementary material for: SLIT/ROBO Pathway and Prostate Cancer: Gene and Protein Expression and Their Prognostic Values
Source: Int J Mol Sci. 2025 May 30;26(11):5265. doi: 10.3390/ijms26115265 (PMC12155087; doi:10.3390/ijms26115265)
Supplement: Supplementary file 1 [file ijms-26-05265-s001.zip]

Archive with 1 entries (1 files):
- ijms-3616491-supplementary.pdf
